# Supplementary material for: Salt Water Exposure Exacerbates the Negative Response of Phragmites australis Haplotypes to Sea-Level Rise
Source: Plants (Basel). 2024 Mar 21;13(6):906. doi: 10.3390/plants13060906 (PMC10974843; doi:10.3390/plants13060906)
Supplement: Supplementary file 1 [file plants-13-00906-s001.zip]

Archive with 3 entries (3 files):
- FigureS1Marshorgan.jpg
- FigureS2Nutrients.pdf
- SUPPLEMENTARY_marshorgan.pdf
